# Supplementary material for: In Vitro Antibacterial Activity of Microbial Natural Products against Bacterial Pathogens of Veterinary and Zoonotic Relevance
Source: Antibiotics (Basel). 2024 Jan 30;13(2):135. doi: 10.3390/antibiotics13020135 (PMC10886079; doi:10.3390/antibiotics13020135)
Supplement: Supplementary file 1 [file antibiotics-13-00135-s001.zip]

Archive with 1 entries (1 files):
- antibiotics-2787557-supplementary.pdf
